# Supplementary material for: Systemic Antibiotics and Obesity: Analyses from a Population-Based Cohort
Source: J Clin Med. 2021 Jun 12;10(12):2601. doi: 10.3390/jcm10122601 (PMC8231544; doi:10.3390/jcm10122601)
Supplement: Supplementary file 1 [file jcm-10-02601-s001.zip]

Archive with 1 entries (1 files):
- jcm-1232125-supplementary.pdf
